# Supplementary material for: The Depleting Impact of Helping Behavior on Career Satisfaction: The Buffering Role of Strengths Use
Source: Int J Environ Res Public Health. 2022 Dec 22;20(1):161. doi: 10.3390/ijerph20010161 (PMC9819194; doi:10.3390/ijerph20010161)
Supplement: Supplementary file 1 [file ijerph-20-00161-s001.zip]

Archive with 1 entries (1 files):
- ijerph-2050537-supplementary.pdf
